# Supplementary material for: ﻿Oreocharispolyneura, a new species of Gesneriaceae from southern Yunnan, China
Source: PhytoKeys. 2022 Nov 22;214:7–15. doi: 10.3897/phytokeys.214.93901 (PMC9836490; doi:10.3897/phytokeys.214.93901)
Supplement: XML Treatment for Oreocharis polyneura [file phytokeys.214.93901-treatment1.xml]

<!DOCTYPE tp:taxon-treatment
  PUBLIC "-//TaxonX//DTD Taxonomic Treatment Publishing DTD v0 20100105//EN" "tax-treatment-NSO.dtd">
<tp:taxon-treatment xmlns:tp="http://www.plazi.org/taxpub"><tp:treatment-meta><kwd-group><label>Taxon classification</label><kwd>
              <named-content content-type="kingdom">Plantae</named-content>
            </kwd><kwd>
              <named-content content-type="order">Lamiales</named-content>
            </kwd><kwd>
              <named-content content-type="family">Gesneriaceae</named-content>
            </kwd></kwd-group><mixed-citation publication-type="journal"><person-group><name><surname>Gong</surname><given-names>Yan-Xiong</given-names></name><name><surname>Ding</surname><given-names>Hong-Bo</given-names></name><name><surname>Yan</surname><given-names>Xiang-Shuai</given-names></name><name><surname>Wen</surname><given-names>Fang</given-names></name><name><surname>Tian</surname><given-names>Yao-Hua</given-names></name><name><surname>Tan</surname><given-names>Yun-Hong</given-names></name></person-group><article-title>﻿<italic><tp:taxon-name><tp:taxon-name-part taxon-name-part-type="genus" reg="Oreocharis">Oreocharis</tp:taxon-name-part><tp:taxon-name-part taxon-name-part-type="species" reg="polyneura">polyneura</tp:taxon-name-part></tp:taxon-name></italic>, a new species of <tp:taxon-name><tp:taxon-name-part taxon-name-part-type="family">Gesneriaceae</tp:taxon-name-part></tp:taxon-name> from southern Yunnan, China</article-title><source>PhytoKeys</source><day>22</day><month>11</month><year>2022</year><volume>214</volume><fpage>7</fpage><lpage>15</lpage><pub-id pub-id-type="doi">10.3897/phytokeys.214.93901</pub-id></mixed-citation></tp:treatment-meta><tp:nomenclature><label>﻿</label><tp:taxon-name>
            <object-id xmlns:xlink="http://www.w3.org/1999/xlink" content-type="arpha" xlink:type="simple">EE462EFD-104E-57AC-8B96-AEA9E36315F2</object-id>
            <tp:taxon-name-part taxon-name-part-type="genus" reg="Oreocharis">Oreocharis</tp:taxon-name-part>
            <tp:taxon-name-part taxon-name-part-type="species" reg="polyneura">polyneura</tp:taxon-name-part>
            <object-id xmlns:xlink="http://www.w3.org/1999/xlink" content-type="ipni" xlink:type="simple">urn:lsid:ipni.org:names:77308755-1</object-id>
          </tp:taxon-name><tp:taxon-authority>Y.H.Tan, F.Wen &amp; Y.X.Gong</tp:taxon-authority><tp:taxon-status xmlns:xlink="http://www.w3.org/1999/xlink" xlink:type="simple">sp. nov.</tp:taxon-status><xref ref-type="fig" rid="F1">Figs 1</xref><xref ref-type="fig" rid="F2">, 2</xref></tp:nomenclature><tp:treatment-sec sec-type="diagnosis" id="SECID0EPMAC"><title>Diagnosis.</title><p><italic><tp:taxon-name><tp:taxon-name-part taxon-name-part-type="genus" reg="Oreocharis">Oreocharis</tp:taxon-name-part><tp:taxon-name-part taxon-name-part-type="species" reg="polyneura">polyneura</tp:taxon-name-part></tp:taxon-name></italic> is similar to <italic><tp:taxon-name><tp:taxon-name-part taxon-name-part-type="genus" reg="Oreocharis">O.</tp:taxon-name-part><tp:taxon-name-part taxon-name-part-type="species" reg="rhytidophylla">rhytidophylla</tp:taxon-name-part></tp:taxon-name></italic> in having more obvious lateral veins forming crosslinked network on the adaxial surface of leaf blades, but can be distinguished by having more lateral veins (12–15 pairs vs. 7–9 pairs) of leaf blades, shorter corolla tubes (the length ratio of corolla tube to corolla lobes = 1.2–2.9 vs. 3.4–6) and shorter pistils (6–8 mm long vs. 27–30 mm long).</p></tp:treatment-sec><tp:treatment-sec sec-type="material" id="SECID0ELNAC"><title>Type.</title><p>China. Yunnan Province, Puer City, Lancang County, Zhutang Town, on rocks or cliffs in evergreen broad-leaved forests in ravines, <named-content xmlns:xlink="http://www.w3.org/1999/xlink" content-type="dwc:verbatimCoordinates" xlink:type="simple"><named-content content-type="geo-json" specific-use="{&#34;type&#34;:&#34;Point&#34;,&#34;coordinates&#34;:[99.724114,22.762300]}" id="NCID0EUNAC" xlink:type="simple">22°45'44.28"N, 99°43'26.81"E</named-content></named-content>, elev. 2137 m, 29 July 2021, <italic>Y.X. Gong G344</italic> (holotype: HITBC0079099; isotypes: HITBC, IBK). Fig. <xref ref-type="fig" rid="F2">2</xref>.</p></tp:treatment-sec><tp:treatment-sec sec-type="description" id="SECID0E6NAC"><title>Description.</title><p>Perennial herbs. <bold><italic>Rhizomes</italic></bold> subterete, short, straight, with numerous fibrous roots. <bold><italic>Leaves</italic></bold> basally forming a rosette, 4–8, petiolate; petioles terete, 1.2–7.0 cm long, 3–5 mm in diameter, densely rust-brown pannose, leaf blade thickly chartaceous, elliptic to ovate-elliptic, 4–13 × 2–7 cm, apex rounded, base rounded to subcordate, margin serrate to crenate, adaxially green, glabrous, abaxially whitish-green, densely rust-brown pannose along veins, lateral veins 12–15 on each side of the midrib, adaxially conspicuously sunken, abaxially conspicuously prominent, anastomosed forming on both surfaces. <bold><italic>Inflorescences</italic></bold> cymose, axillary, 2–4, 2–4-branched, 4–10-flowered; peduncles 4.5–9.0 cm long, ca. 1–3 mm in diameter, rust-brown lanate; bracts 3, verticillate, each 8.5–9.5 × 3.2–4.2 mm, lanceolate to elliptic, margins usually entire, occasionally 2–3-denticulate, adaxially glabrous, abaxially rust-brown pannose; pedicels 1.0–3.5 cm long, ca. 1 mm in diameter, sparsely puberulent. <bold><italic>Calyces</italic></bold> actinomorphic, 5-parted from the base, segments equal, linear-lanceolate, 7.5–9.0 × 1.5–2.5 mm, margin dentate, adaxially glabrous, abaxially rust-brown pannose. <bold><italic>Corollas</italic></bold> yellow, 1.8–2.2 cm long, outside glabrous, inside sparsely glandular-puberulent in the throat on adaxial lobes; tube narrowly infundibuliform, slightly bent near the throat, 1–1.5 cm long, 4–5.5 mm in diameter, proximally and distally almost equal in width; limb indistinctively bilabiate, adaxial lip 2-lobed, lobes obovate to elliptic, 5.8–6.2 × 3.8–4.8 mm, apex obtuse, margin entire, abaxial lip 3-lobed, lobes obovate to elliptic, almost equal, 6.2–8.2 × 5.2–6.2 mm, apex rounded, margin entire. <bold><italic>Stamens</italic></bold> 4, included, two pairs of stamens cohering at the anther tips, adnate to corolla tube 4–6 mm from base; adaxial stamens 3.5–4.5 mm long, abaxial stamens 5–6 mm long; filaments yellow, linear, glabrous; anthers basifixed, reniform, 2-locular, dehiscing transversely; staminode 1, 1.4 mm long, adnate to corolla tube 1.8 mm from the base. <bold><italic>Pistils</italic></bold> 6–8 mm long, glabrous; ovary 5–6.5 mm long, ca. 1.5 mm in diameter, glabrous, with two parietal placentae; style 1–1.5 mm long; stigma 1, disciform, retuse, edge flipped outwardly, 1.5–2.0 mm in diameter. <bold><italic>Discs</italic></bold> ring-shaped, ca. 2.3 mm high, margin slightly undulate with 5 irregularly and shallow lobes. <bold><italic>Capsules</italic></bold> indistinctively 4-angled to subterete, ca. 4 cm long, ca. 3 mm in diameter, glabrous.</p></tp:treatment-sec><tp:treatment-sec sec-type="phenology" id="SECID0EFPAC"><title>Phenology.</title><p>Flowering from July to October; fruiting from September to November.</p></tp:treatment-sec><tp:treatment-sec sec-type="etymology" id="SECID0EKPAC"><title>Etymology.</title><p>Greek <italic>polys</italic>, many, and <italic>neuron</italic>, nerve, alluding to abaxially conspicuous lateral leaf veins</p></tp:treatment-sec><tp:treatment-sec sec-type="habitat" id="SECID0EWPAC"><title>Habitat and distribution.</title><p>Endemic to Zhutang town, Lancang county, Puer city, Yunnan Province, China (Fig. <xref ref-type="fig" rid="F4">4</xref>). It grows on rocks or cliffs under evergreen broad-leaved forests in ravines at elevations of 1900–2200 m.</p><fig id="F4" position="float" orientation="portrait"><object-id xmlns:xlink="http://www.w3.org/1999/xlink" content-type="doi" xlink:type="simple">10.3897/phytokeys.214.93901.figure4</object-id><object-id xmlns:xlink="http://www.w3.org/1999/xlink" content-type="arpha" xlink:type="simple">F58D23AC-57A5-598B-A7CB-686ACEA23C97</object-id><label>Figure 4.</label><caption><p>Distribution of <italic><tp:taxon-name><tp:taxon-name-part taxon-name-part-type="genus" reg="Oreocharis">Oreocharis</tp:taxon-name-part><tp:taxon-name-part taxon-name-part-type="species" reg="polyneura">polyneura</tp:taxon-name-part></tp:taxon-name></italic> (black triangle) and <italic><tp:taxon-name><tp:taxon-name-part taxon-name-part-type="genus" reg="Oreocharis">O.</tp:taxon-name-part><tp:taxon-name-part taxon-name-part-type="species" reg="rhytidophylla">rhytidophylla</tp:taxon-name-part></tp:taxon-name></italic> (black circle).</p></caption><graphic xmlns:xlink="http://www.w3.org/1999/xlink" xlink:href="phytokeys-214-007_article-93901__-g004.jpg" position="float" orientation="portrait" xlink:type="simple" id="oo_772374.jpg"><uri content-type="original_file" xlink:type="simple">https://binary.pensoft.net/fig/772374</uri></graphic></fig></tp:treatment-sec><tp:treatment-sec sec-type="conservation status" id="SECID0EEBAE"><title>Conservation status.</title><p><italic><tp:taxon-name><tp:taxon-name-part taxon-name-part-type="genus" reg="Oreocharis">Oreocharis</tp:taxon-name-part><tp:taxon-name-part taxon-name-part-type="species" reg="polyneura">polyneura</tp:taxon-name-part></tp:taxon-name></italic> is currently known only from its type locality. Based on our present knowledge and available data, its conservation status is assessed as “Data Deficient” (<abbrev xmlns:xlink="http://www.w3.org/1999/xlink" xlink:title="Data Deficient" id="ABBRID0EVBAE" xlink:type="simple">DD</abbrev>; <xref ref-type="bibr" rid="B8">IUCN 2019</xref>).</p></tp:treatment-sec><tp:treatment-sec sec-type="Vernacular name" id="SECID0E4BAE"><title>Vernacular name.</title><p>The Chinese name of the new species is “Duō Mài Mǎ Líng Jù Tái” (多脉马铃苣苔). The first two words, Duō Mài mean the numerous veins of the leaf blades, and the rest four words mean the genus <italic><tp:taxon-name><tp:taxon-name-part taxon-name-part-type="genus" reg="Oreocharis">Oreocharis</tp:taxon-name-part></tp:taxon-name></italic> in mandarin.</p></tp:treatment-sec><tp:treatment-sec sec-type="notes" id="SECID0EKCAE"><title>Notes.</title><p>Morphologically, <italic><tp:taxon-name><tp:taxon-name-part taxon-name-part-type="genus" reg="Oreocharis">Oreocharis</tp:taxon-name-part><tp:taxon-name-part taxon-name-part-type="species" reg="polyneura">polyneura</tp:taxon-name-part></tp:taxon-name></italic> is most similar to <italic><tp:taxon-name><tp:taxon-name-part taxon-name-part-type="genus" reg="Oreocharis">O.</tp:taxon-name-part><tp:taxon-name-part taxon-name-part-type="species" reg="rhytidophylla">rhytidophylla</tp:taxon-name-part></tp:taxon-name></italic> in its leaves and inflorescences but is readily distinguishable by an array of characters (see Table <xref ref-type="table" rid="T1">1</xref>).</p><table-wrap id="T1" position="float" orientation="portrait"><label>Table 1.</label><caption><p>Morphological comparison between <italic><tp:taxon-name><tp:taxon-name-part taxon-name-part-type="genus" reg="Oreocharis">Oreocharis</tp:taxon-name-part><tp:taxon-name-part taxon-name-part-type="species" reg="polyneura">polyneura</tp:taxon-name-part></tp:taxon-name></italic> and <italic><tp:taxon-name><tp:taxon-name-part taxon-name-part-type="genus" reg="Oreocharis">O.</tp:taxon-name-part><tp:taxon-name-part taxon-name-part-type="species" reg="rhytidophylla">rhytidophylla</tp:taxon-name-part></tp:taxon-name></italic>.</p></caption><table id="TID0EP5AE" rules="all"><tbody><tr><th rowspan="1" colspan="1">Character</th><th rowspan="1" colspan="1">
                    <italic>
                      <tp:taxon-name><tp:taxon-name-part taxon-name-part-type="genus" reg="Oreocharis">Oreocharis</tp:taxon-name-part><tp:taxon-name-part taxon-name-part-type="species" reg="polyneura">polyneura</tp:taxon-name-part></tp:taxon-name>
                    </italic>
                  </th><th rowspan="1" colspan="1">
                    <italic>
                      <tp:taxon-name><tp:taxon-name-part taxon-name-part-type="genus" reg="Oreocharis">Oreocharis</tp:taxon-name-part><tp:taxon-name-part taxon-name-part-type="species" reg="rhytidophylla">rhytidophylla</tp:taxon-name-part></tp:taxon-name>
                    </italic>
                  </th></tr><tr><td rowspan="1" colspan="1">Petiole</td><td rowspan="1" colspan="1">terete</td><td rowspan="1" colspan="1">plane</td></tr><tr><td rowspan="1" colspan="1">Leaf</td><td rowspan="1" colspan="1">lateral veins 12–15 pairs</td><td rowspan="1" colspan="1">lateral veins 7–9 pairs</td></tr><tr><td rowspan="1" colspan="1">Peduncle</td><td rowspan="1" colspan="1">4.5–9 cm long</td><td rowspan="1" colspan="1">up to 14 cm long</td></tr><tr><td rowspan="1" colspan="1">Corolla</td><td rowspan="1" colspan="1">1.8–2.2 cm long; tube narrowly infundibuliform</td><td rowspan="1" colspan="1">3.5–3.7 cm long; tube cylindric</td></tr><tr><td rowspan="1" colspan="1">Length ratio of corolla tube to corolla lobes</td><td rowspan="1" colspan="1">1.2–2.9</td><td rowspan="1" colspan="1">3.4–6</td></tr><tr><td rowspan="1" colspan="1">Stamen</td><td rowspan="1" colspan="1">two pairs cohered at the anther tips, adnate to corolla tube 4–6 mm from base</td><td rowspan="1" colspan="1">adaxial stamens cohered in pair, abaxial stamens free, adnate to corolla tube 8–9 mm from base</td></tr><tr><td rowspan="1" colspan="1">Pistil</td><td rowspan="1" colspan="1">6.0–8.0 mm long; ovary 5.0–6.5 mm long</td><td rowspan="1" colspan="1">27–30 mm long; ovary 17–18 mm long</td></tr></tbody></table></table-wrap></tp:treatment-sec><tp:treatment-sec><!--Section generated to contain objects referenced in tp:taxon-treatment.--><fig id="F1" position="float" orientation="portrait"><object-id xmlns:xlink="http://www.w3.org/1999/xlink" content-type="doi" xlink:type="simple">10.3897/phytokeys.214.93901.figure1</object-id><object-id xmlns:xlink="http://www.w3.org/1999/xlink" content-type="arpha" xlink:type="simple">1789B92E-697A-57F3-99F2-2910E76D402D</object-id><label>Figure 1.</label><caption><p><italic><tp:taxon-name><tp:taxon-name-part taxon-name-part-type="genus" reg="Oreocharis">Oreocharis</tp:taxon-name-part><tp:taxon-name-part taxon-name-part-type="species" reg="polyneura">polyneura</tp:taxon-name-part></tp:taxon-name></italic> Y.H.Tan, F.Wen &amp; Y.X.Gong, sp. nov. <bold>A</bold> habit <bold>B</bold> inflorescence <bold>C</bold> behind view of flower <bold>D</bold> fruit <bold>E</bold> whole plant <bold>F</bold> inflorescence with scale <bold>G</bold> adaxial and abaxial leaf surfaces <bold>H</bold> bracts <bold>I, J</bold> calyces <bold>K</bold> opened corolla showing stamens and staminode <bold>L</bold> pistil with disc and calyces <bold>M</bold> cross section of fruit. Photographed by Yan-Xiong Gong.</p></caption><graphic xmlns:xlink="http://www.w3.org/1999/xlink" xlink:href="phytokeys-214-007_article-93901__-g001.jpg" position="float" orientation="portrait" xlink:type="simple" id="oo_772371.jpg"><uri content-type="original_file" xlink:type="simple">https://binary.pensoft.net/fig/772371</uri></graphic></fig><fig id="F2" position="float" orientation="portrait"><object-id xmlns:xlink="http://www.w3.org/1999/xlink" content-type="doi" xlink:type="simple">10.3897/phytokeys.214.93901.figure2</object-id><object-id xmlns:xlink="http://www.w3.org/1999/xlink" content-type="arpha" xlink:type="simple">8B6C3487-BEEB-547E-BD9A-B0F59281623D</object-id><label>Figure 2.</label><caption><p>Type sheet of <italic><tp:taxon-name><tp:taxon-name-part taxon-name-part-type="genus" reg="Oreocharis">Oreocharis</tp:taxon-name-part><tp:taxon-name-part taxon-name-part-type="species" reg="polyneura">polyneura</tp:taxon-name-part></tp:taxon-name></italic> Y.H.Tan, F.Wen &amp; Y.X.Gong, sp. nov.</p></caption><graphic xmlns:xlink="http://www.w3.org/1999/xlink" xlink:href="phytokeys-214-007_article-93901__-g002.jpg" position="float" orientation="portrait" xlink:type="simple" id="oo_772372.jpg"><uri content-type="original_file" xlink:type="simple">https://binary.pensoft.net/fig/772372</uri></graphic></fig></tp:treatment-sec><ref-list><ref id="B8"><mixed-citation xmlns:xlink="http://www.w3.org/1999/xlink" xlink:type="simple">IUCN [Standards and Petitions Subcommittee] (<year>2019</year>) Guidelines for Using the IUCN Red List Categories and Criteria, Version 14. Prepared by the Standards and Petitions Subcommittee. <ext-link xlink:type="simple" ext-link-type="uri" xlink:href="https://www.iucnredlist.org/resources/redlistguidelines">https://www.iucnredlist.org/resources/redlistguidelines</ext-link> [Accessed 8 September 2021]</mixed-citation></ref></ref-list></tp:taxon-treatment>
